# Supplementary material for: Drought-Driven Divergence in Photosynthetic Performance Between Two Cunninghamia lanceolata Provenances: Insights from Gas Exchange and Chlorophyll Fluorescence Dynamics
Source: Plants (Basel). 2025 May 15;14(10):1487. doi: 10.3390/plants14101487 (PMC12115317; doi:10.3390/plants14101487)
Supplement: Supplementary file 1 [file plants-14-01487-s001.zip]

Archive with 1 entries (1 files):
- plants-3612969-supplementary.pdf
